# Supplementary material for: Targeting CCNE1 amplified ovarian and endometrial cancers by combined inhibition of PKMYT1 and ATR
Source: Nat Commun. 2025 Apr 1;16:3112. doi: 10.1038/s41467-025-58183-w (PMC11962063; doi:10.1038/s41467-025-58183-w)
Supplement: Supplementary file 11 — Source Data [file 41467_2025_58183_MOESM11_ESM.xlsx]

## Sheet: 1A
			OVCAR3				FUOV1				COV318			KLE					OVCAR8					OVSAHO			Kuramochi					MFE280			WO20					OVKATE					SKOV3
	RP-6306 (uM)	0.001	97	101	98	104	100	106	96	98	87.6605	95.2153	117.124	100.818	102.588	88.4326	105.795	102.367	105.226	105.482	99.2058	101.127	88.9586	100.629	101.168	98.2027	99.9382	99.1655	97.0019	107.356	96.5382	112.638	89.9243	97.4374	95.8634	101.773	99.803	101.773	100.788	106.195	101.098	92.0795	100.314	100.314	109.568	91.7295	101.099	102.27	95.3332
		0.004	97	106	97	94	93	91	82	89									104.457	102.28	97.9249	105.61	93.4418				98.2382	89.7383	104.575	101.174	97.62				103.743	105.712	103.743	108.01	105.056	86.1979	96.7847	100.314	99.1374	85.4137	101.55	100.649	103.622	107.946	106.685
		0.008	93	97	86	82	98	88	90	90	99.8993	111.685	101.108	75.1622	96.1737	78.2586	95.0678	81.4656	105.226	89.9834	88.8305	96.0036	102.152	94.1586	102.651	111.009	95.7655	94.3746	99.4745	98.5473	95.611	116.832	105.3	100.582	102.101	104.399	99.4747	104.399	94.8785	76.3952	88.9426	79.14	86.1979	91.2953	95.9638	91.1889	85.6032	99.027	98.9369
		0.016	82	83	78	77	95	92	81	93	100.504	99.2949	103.072	73.9457	80.1386	89.6491	90.3126	93.2984	108.684	101.255	101.768	105.738	99.0777	89.3058	127.994	120.445	92.9837	100.402	100.711	93.1383	96.3837	124.694	130.635	98.4857		100.46	99.803	101.116	95.8634	86.9821	97.1768	91.2953	97.1768	98.7453	82.2697	91.3691	95.6035	90.3781	100.829
		0.032	91	73	85	76	108	95	100	99	91.589	99.1438	128.91	81.1339	81.1339	92.6349	79.8068	77.1528	100.871	98.5654	87.6777	97.2845	95.107	91.5974	94.2934	120.31	104.575	105.811	103.184	94.2201	97.0019	120.326	114.211	109.493	69.2712	101.445	99.4747	103.086	102.758	98.3532	101.49	89.7268	103.058	107.372	96.8648	94.4323	82.0896	94.8827	93.171
		0.063	75	75	70	67	109	103	102	106	97.0285	119.239	112.742	52.8237	78.9221	67.3105	66.0941	84.7832	100.615	99.8463	90.7519	93.3137	96.7721	81.8917	116.266	133.79	112.765	99.0109	104.575	98.8564	103.647	99.0099	119.103	106.523	100.46	98.1615	99.1464	99.803	84.7013	84.2374	87.7663	90.1189	87.7663	91.2953	99.2973	98.3963	85.6933	89.8375	91.7295
		0.125	62	65	61	59	111	102	103	114	79.0481	100.353	102.468	36.5674	47.9578	68.0846	45.7461	65.6517	84.8597	87.9339	100.231	103.689	99.2058	92.0018	119.636	104.269	112.147	111.22	109.365	101.329	103.184	112.988	118.579	109.493	93.8936	93.8936	95.2068	77.807	84.373	75.611	81.1005	77.5716	79.5321	74.4347	98.8468	98.3063	97.4053	94.0719	108.577
		0.25	50	44	42	43	94	106	103	111	98.6905	110.476	112.44	26.9463	38.5579	41.9861	40.9909	40.7697	98.8216	103.177	101.127	104.586	90.6238	93.215	118.288	136.217	88.502	100.865	90.8201	98.0837	92.211	106.174	108.969	112.114	79.7768	75.8372	80.7617	80.7617	74.8523	70.1215	77.9637	70.9058	71.69	67.7689	93.171	100.018	96.5945	88.3961	88.3961
		0.5	36	34	30	30	74	77	83	77	46.8648	61.2188	65.1473	15.8876	23.6287	29.3792	19.8688	20.8641	89.471	95.107	87.5496	95.8755	84.4755	60.8627	85.9357	67.468	87.4202	80.0021	81.5475	85.7202	77.0657	108.096	106.523	96.3891	62.0486	60.4071	61.0637	62.7052	63.0335	73.6505	68.161	70.1215	65.8084	59.1426	82.54	80.0174	83.8013	76.2335	76.684
		1	28	25	26	24	53	46	53	50	24.9559	26.9202	17.4012	11.7959	16.6618	14.8924	14.2288	13.3441	68.9766	73.0755	74.4844	74.2283	72.9474	46.5738	45.765	45.2258	63.4659	64.5477	64.7023	59.7569	62.6932	117.88	108.62	109.319	63.3618	63.0335	63.3618	63.6901	63.3618	62.2794	64.24	61.4952	63.4558	60.3189	70.1072	71.4586	70.1072	68.3054	70.1072
		2	13	13	13	12	27	25	28	29									39.772	41.6934	43.6147	39.9001	42.0776				32.2481	29.0027	31.6299	31.7845	32.4026				46.6185	45.9619	46.6185	45.3053	51.543	56.0057	56.3979	55.6136	55.2215	51.6926	55.6023	57.2239	55.5122	59.8366	63.8908
		2.5									10.753	6.37119	4.86024	10.0265	8.5889	9.363	8.5889	10.5795						15.8391	12.7387	13.9519						89.2254	71.0542	61.6191
		4	8	9	8	8	17	16	16	17									15.563	16.7158	15.9472	14.4101	15.9472				18.6483	16.4846	18.8028	17.721	18.0301				51.8713	49.5732	48.9166	50.8864	49.5732	44.6347	46.5952	45.4189	43.8505	46.2031	51.0075	50.5571	50.5571	52.0887	51.9085
		5									3.04709	7.12667	3.65147	8.036	7.2619	6.8195	7.8148	5.4925						1.81982	6.67266	3.97663						27.8975	31.9161	24.5778
		10									3.50038	5.9179	3.34928	4.3866	4.829	5.4925	5.6031	6.4878						5.59425	8.55987	4.92024						50.2621	45.894	45.0204
			OVCAR3					FUOV1					COV318			KLE					OVCAR8					OVSAHO			Kuramochi					MFE280			WO20					OVKATE					SKOV3
	RP-3500 (uM)	0.001	98.4857	101.547	95.4248	102.352	102.191	100.357	102.649	96.7906	97.8095	102.394	99.7972	99.493	100.71	100.903	105.84	94.2731	100.198	98.7869	91.4609	93.4701	105.776	102.637	106.656	113.373	85.6962	100.931	100.874	97.9613	101.602	100.146	99.4175	98.1204	107.722	94.158	93.3355	102.718	104.335	99.4824	100.129	98.5499	98.9527	104.995	99.3555	98.1471	105.271	101.314	98.7874
		0.00313	96.0692	98.1635	94.9415	75.6095	101.547	97.3	97.0453	104.941	95.0076	104.941	105.425	100.71	76.2231	109.507	102.313	100.198	97.5174	100.48	99.6233	105.274	102.888	100.251	100.754	119.086	119.467	82.7761	99.9636	97.9613	99.5995	103.968	99.4175	118.237	117.17	96.9012	104.335	102.718	102.394	99.8059	104.335	104.189	103.786	94.1192	104.189	108.217	102.408	94.8298	95.756
		0.00625	73.9985	80.6036	90.1085		97.8413	92.2058	94.7529	83.0362	101.885	96.2812	118.961	97.5158	89.7592	98.6458	92.8625	92.4394	95.5426	87.5024	104.772	99.2465	92.3399	102.888	103.642	100.169	123.656	93.8214	83.7631	93.5926	92.1364	94.1387	96.8691	99.7968	104.064	99.6444	103.688	87.1886	91.0708	93.3355	101.747	106.203	106.606	111.439	103.786	100.564	99.1243	91.0405	93.0614
		0.0125	87.8531	93.3305	91.5584	93.6527	93.3305	76.6684	84.8191	74.8854	83.8003	85.838	85.1964	82.6109	70.1394	82.8475	79.0389	83.9759	86.3739	84.6812	95.3537	88.0703	90.7074	94.2235	90.5818	100.677	115.023	101.439	85.9475	86.1295	84.4912	87.0396	89.9521	117.932	99.492	102.235	82.3358	103.041	97.2177	115.011	91.0708	105.8	104.592	99.7583	96.9388	102.175	84.6409	82.7883	79.1675
		0.025	67.0712	72.7097	79.7981	65.4602	84.1478	68.5176	61.6403	70.3006	67.4987	66.2252	51.128	42.0025	30.2915	78.4747	77.0641	74.3841	76.782	74.8072	89.3261	90.0795	88.4471	86.3123	77.1453	100.296	97.8841	89.251	83.7631	82.3069	77.7562	82.3069	84.8553	111.836	101.016	95.0724	86.2181	83.6299	95.6001	96.2472	95.6001	101.772	98.1471	107.411	99.3555	94.522	89.7774	81.441	77.315
		0.05	46.9337	52.7333	59.4995	53.861	59.8217	50.6877	46.6123	47.1217	56.2914	50.433	31.3561	29.5311	19.493	66.0617	59.1499	58.5857	59.9962	60.8426	87.1913	81.666	82.4194	84.1775	85.1821	97.3762	71.8578	86.9657	52.4543	56.823	54.4567	54.6387	53.7285	112.294	96.444	85.1664	71.9832	76.1889	80.3947	87.8357	86.5416	91.2997	90.0913	94.522	91.7025	88.4801	85.1461	83.9672	83.0409
		0.1	27.4407	19.7079	25.5075	24.5409	23.7354	33.8767	31.5843	31.839	33.3673	30.3107	17.6679	18.8847	11.5843	47.4422	44.0568	49.6991	45.7495	48.9938	67.0992	66.8481	64.9644	74.6337	75.136	61.9551	55.9881	66.1447	35.1617	32.2493	31.7032	29.3368	30.611	95.5296	85.4712	85.4712	98.8353	97.5413	100.453	85.2475	88.1592	66.7293	73.174	75.5908	73.174	71.5628	67.2103	63.7578	64.1788
		0.2	12.9417	10.203	12.9417	11.9751	14.0694	26.4901	28.5278	26.2354	26.4901	23.6882	14.7782	19.3409	16.4512	34.606	33.1954	32.4901	29.9511	35.0292	47.7606	52.2813	50.3977	51.6534	52.4069	43.6733	44.0542	36.5637	21.3276	21.8737	19.1433	21.3276	20.5995	49.6571	54.2291	51.4859	65.8363	68.1009	60.9835	67.4539	52.8955	63.507	65.5209	65.9237	65.1181	64.7154	51.0427	50.9585	50.0323
		0.4	7.6254	6.4977	7.3032	5.8533	10.8474	25.2165	24.4524	24.7071	24.9618	26.2354	17.82	19.3409	12.0406	28.8226	30.0922	29.669	28.9637	27.9763	26.7894	23.5245	21.5153	26.4127	23.9012	34.5324	30.5967	27.0419	20.2354	20.2354	19.6893	17.687	20.9635	26.7971	26.6447	26.7971	53.5425	52.8955	54.5131	54.5131	49.3368	61.0902	61.0902	62.2986	61.8958	61.493	34.8752	32.6859	33.6121
		0.8	6.0144	4.0812	4.4034	3.5979	8.4309	20.6317	20.1223	21.6505	19.6128	18.594	15.0824	18.7326	14.9303	27.6942	26.0015	26.8479	26.2836	27.13	11.846	11.5948	11.3437	11.846	12.2227	13.7114	16.6314	16.3775	20.2354	20.0534	18.4151	20.7815	19.6893	7.89942	11.8618	10.1854	38.9841	39.9547	39.9547	37.6901	33.8078	54.2428	55.8539	58.6735	57.0623	57.4651	19.1288	21.8233	20.2234
		1.6	4.8867	5.2089	4.2423	3.759	3.4368	20.1223	20.1223	18.594	18.3393	17.0657	12.4968	13.5615	11.5843	26.2836	24.3088	23.7446	25.0141	24.1678	10.5902	10.8414	10.0879	10.9669	10.4646	5.20525	10.4105	8.50614	20.0534	20.9635	21.1456	20.5995	19.8714	3.17501	5.91821	5.15621	27.6609	26.3669	28.308	28.6315	28.308	50.2148	49.4092	50.6176	49.812	47.7981	18.8761	18.6235	20.1392
		3.2	1.9869	2.148	2.4702	3.4368	3.5979	21.6505	20.377	20.6317	20.1223	19.6128	7.47782	11.2801	8.54246	22.334	24.873	22.193	21.4877	21.7698	9.96233	8.95772	9.46002	9.96233	9.83675	-0.38087	2.92002	0.888701	21.1456	21.1456	21.1456	20.9635	22.7838	0.736602	3.47981	1.1938	25.3963	25.0728	24.7493	24.7493	26.0434	44.9785	44.9785	45.7841	45.7841	44.5757	20.1392	20.8971	21.9075
[truncated: 7 more columns]

## Sheet: 1B
		log2(relatively to ploidy+1)	Absolute CN
	OVCAR3	2.83766	12.2971
	FUOV1	3.66976	23.453
	COV318	2.11778	6.68051
	KLE	2.38148	8.42144
	OVCAR8	1.46344	3.51529
	OVSAHO	1.55123	3.86135
	KURAMAMOCHI	1.54969	3.85507
	MFE280	1.82437	5.08304
	WO20*	0.775261	1.423
	SKOV3	1.02526	2.07064
	SNU685	0.877595	1.67462
	Copy number data from https://depmap.org/portal/
	*Copy number data from PMID: 34622231
	IC50 calculated from data in Figure 1A

## Sheet: 1C
	OVCAR3								FUOV1								COV318								OVCAR8								OVSAHO								WO-20
		RP3500 (nM)								RP3500 (nM)								RP3500 (nM)								RP3500 (nM)								RP3500 (nM)								RP3500 (nM)
		0	12.5	25	50	100				0	12.5	25	50	100				0	12.5	25	50	100				0	12.5	25	50	100				0	12.5	25	50	100				0	12.5	25	50	100
RP6306 (nM)	0	105.922	89.8801	86.1319	83.4333	57.3463		RP6306 (nM)	0	117.639	91.5875	45.5902	41.1126	28.0868		RP6306 (nM)	0	111.733	89.774	50.0538	38.5899	27.1259		RP6306 (nM)	0	109.121	101.325	82.9809	87.2611	66.3185		RP6306 (nM)	0	94.4134	84.9783	88.2061	82.3712	67.4736		RP6306 (nM)	0	113.401	105.22	112.232	108.96	109.895
		102.024	92.2789	86.4318	73.0885	53.1484				98.5075	55.3596	34.5997	28.0868	19.5387				95.1023	83.4769	46.1787	34.5533	19.5371				103.159	84.5096	89.4013	84.9682	62.0382				102.483	107.573	90.5649	83.2402	68.8392				92.3646	85.82	82.314	83.4827	85.82
		93.4783	83.8831	70.5397	77.5862	55.0975				83.8535	64.3148	30.1221	26.0516	19.5387				93.1647	82.0237	36.4909	35.1991	19.8601				94.4459	98.7261	87.1083	81.6051	62.9554				103.104	97.2688	81.2539	89.82	69.3358				94.2345	90.0273	90.9622	65.0175	66.6537
		102.174	82.084	77.2864	76.087	59.4453																				98.7261	96.1274	89.2484	72.2803	71.0573
		98.4258	87.4813	90.1799	75.4873	51.0495																				98.5732	97.3503	69.3758	86.1911	71.9745
		97.976	92.5787	73.8381	71.4393	42.9535																				95.9745	80.3822	79.465	75.1847	51.6433
	62.5	92.7286	66.9415	39.8051	32.1589	13.2684			62.5	137.178	36.635	13.4328	10.5834	10.9905			62.5	112.217	57.6426	25.9957	22.1206	13.4015			62.5	108.357	72.4331	64.6369	56.2293	21.9873			62.5	96.2756	76.5363	62.2595	45.6238	27.8709			62.5	99.3767	94.4683	89.7935	108.492	75.3019
		100.225	77.2864	41.7541	39.2054	9.97001				93.2157	20.7598	7.327	2.84939	2.44233				107.212	35.6835	23.0893	15.3391	9.36491				93.5287	73.6561	60.8153	51.7962	19.0828				110.304	66.977	60.5214	48.4792	24.1465				95.6369	86.9887	63.1476	70.8609	88.3911
		98.4258	71.1394	49.7001	26.1619	12.3688				99.7286	26.0516	6.51289	2.84939	1.62822				56.1895	47.1475	18.5684	14.3703	9.36491				105.299	73.8089	66.7771	51.4904	20.7643				103.724	63.3768	51.707	41.6511	21.9119				79.5092	85.82	73.432	76.4706	66.1862
		95.1274	61.0945	44.7526	39.3553	11.1694																				93.5287	75.3376	63.2611	54.7006	24.7389
		99.925	60.4948	53.5982	41.1544	16.1169																				111.414	78.5478	59.8981	60.2038	31.6178
		86.8816	61.994	46.7016	33.6582	13.4183																				84.051	68	46.5987	47.3631	27.3376
	125	77.6338	68.5407	36.5681	26.155	13.2486			125	98.9145	15.0611	4.47761	3.6635	0.407056			125	105.92	39.2357	16.9537	16.4693	10.0108			125	85.4167	57.7696	50.5637	48.799	22.0343			125	94.7858	54.8107	42.0236	33.4575	17.5667			125	94.9357	77.6393	82.7815	97.5068	59.6416
		104.033	63.8475	33.0482	27.6216	11.342				92.8087	24.0163	12.6187	5.69878	9.76934				117.707	42.9494	20.5059	16.1464	13.0786				88.652	60.8578	51.8873	41.299	19.6814				83.3644	57.5419	42.1477	36.1887	20.1738				122.984	95.1695	86.9887	89.3261	72.2633
		86.727	61.6475	37.1547	29.3816	13.2486				91.9946	23.6092	8.14111	6.91995	6.10583				100.108	41.0118	16.9537	13.563	11.7869				74.6814	61.8873	47.7696	47.0343	18.3578				78.0261	57.666	42.1477	29.3606	16.077				106.623	76.2369	86.2875	89.0923	67.3549
		74.9939	67.954	39.648	24.9817	11.0486																				74.0931	65.4167	54.6814	50.8578	18.799
		83.647	58.8609	40.6747	28.6483	11.9286																				81.5931	66.8873	58.3578	49.3873	27.0343
		84.6737	60.3275	36.5681	22.1951	9.28868																				78.652	62.3284	52.0343	37.1814	18.9461
	250	84.6737	53.581	33.4881	18.5285	12.8086			250	65.1289	8.14111	4.47761	4.88467	2.03528			250	91.3886	22.7664	15.5005	13.24	8.39612			250	82.9167	56.5931	48.0637	36.152	13.0637			250	90.5649	43.2651	31.4711	30.1055	13.9665			250	105.22	84.8851	75.0682	85.82	75.3019
		78.9538	53.2877	37.3014	18.3818	10.3153				87.1099	17.5034	13.8399	11.3976	13.0258				105.759	29.3864	17.5996	14.2088	13.8859				71.299	53.2108	43.3578	31.0049	11.0049				83.4885	46.8653	33.3333	27.8709	16.5736				107.557	90.9622	87.9236	90.0273	69.6922
		84.6737	56.8076	34.9548	20.7284	10.902				85.4817	12.2117	4.88467	4.88467	3.25645				82.831	24.704	12.9171	12.9171	10.4952				77.4755	54.3873	46.8873	43.799	10.8578				73.0602	35.4438	28.7399	24.5189	14.7114				101.013	75.5356	84.6513	82.0802	66.8874
		84.087	49.1811	30.7015	18.2352	8.4087																				78.799	47.4755	44.0931	40.1225	11.8873
		96.8467	48.5945	33.3415	20.8751	12.3686																				74.9755	55.1225	48.2108	38.0637	15.1225
		81.3004	45.8079	30.4082	18.5285	8.26204																				60.2696	45.7108	39.8284	39.2402	12.1814
	500	78.8583	41.8793	27.3301	18.9947	9.29528			500	117.232	14.654	8.95522	11.3976	10.1764			500	72.5242	15.8504	10.6835	10.6835	11.4909			500	69.1873	45.6175	32.9487	23.5207	9.52615			500	75.7707	43.2444	23.8775	18.2909	11.4629			500	103.662	96.8835	97.1173	87.5341	71.8738
		91.1341	40.2122	27.9363	15.2059	8.08285				124.966	5.29172	2.84939	3.25645	2.44233				73.3315	17.9494	9.55328	6.96986	9.23036				67.8615	42.8186	34.5691	19.9853	6.87454				85.9508	36.5405	31.6987	19.4082	8.60749				85.1967	76.081	70.4714	76.3148	72.575
		72.7962	39.7575	23.6929	18.2369	6.87042				94.0299	0.407056	0.407056	1.22117	0.814111				63.9666	11.0065	4.5479	7.29279	8.10011				61.9691	41.0508	30.8863	23.0788	6.57992				62.4871	36.9129	25.4914	23.3809	5.37968				87.7678	64.628	63.4593	88.469	65.0954
		73.2508	40.3637	30.0581	16.4183	6.56731																				67.5669	40.167	32.5068	22.4896	6.57992
		79.313	43.2432	30.0581	20.0556	10.3562																				64.1787	41.7874	36.6315	24.2573	10.41
		86.436	41.7277	25.663	15.3574	6.41576																				63.4422	42.6712	34.4218	23.8154	7.6111
	1000	61.7328	24.7537	13.9934	10.5077	5.9611			1000	99.3216	11.8046	8.54817	9.36228	-24.0163			1000	41.0388	13.4284	8.90743	9.71475	9.06889			1000	57.2551	33.5379	17.3337	13.5036	6.28529			1000	62.2388	27.8502	17.1736	15.1873	9.60066			1000	119.088	83.0931	87.0666	76.081	60.6545
		63.8545	20.2071	12.9326	8.38596	3.6878				97.6934	0.814111	2.44233	2.44233	2.03528				32.6426	10.845	8.42304	7.93864	4.87083				40.0196	29.4132	16.7444	9.96808	2.89713				58.7627	25.3673	17.1736	12.3319	8.23505				79.8208	71.8738	73.9774	69.069	56.2135
		61.4297	21.5711	15.2059	8.2344	4.29401				84.6676	3.25645	0.407056	1.22117	0.407056				34.5802	9.06889	8.74596	7.29279	6.00108				52.9831	29.7078	21.3111	12.0304	4.22293				65.4666	27.3536	18.2909	13.4492	7.49017				101.325	81.9244	73.2762	60.8882	55.9797
		65.9763	18.6916	11.1139	8.2344	3.83935																				49.7422	29.7078	17.3337	12.0304	3.781
		68.4011	25.2084	15.9636	12.781	7.17353																				54.8981	35.3057	24.11	14.9767	7.46379
		62.7936	20.8133	13.6903	8.68906	5.35489																				40.6089	28.382	18.5122	5.84336	4.51755

## Sheet: 1D
	OVCAR3			FUOV1			COV318			OVCAR8			OVSAHO			WO-20
	FA	CDI		FA	CDI		FA	CDI		FA	CDI		FA	CDI		FA	CDI
	0.335082	0.790481		0.721845	0.358949		0.531755	0.598962		0.263694	0.796202		0.310366	0.690153		0.109077	1.03919
	0.364703	0.846194		0.791045	0.313753		0.589343	0.447223		0.374755	0.834382		0.433271	0.68699		0.169848	0.819065
	0.4879	0.683667		0.873813	0.226136		0.743811	0.322605		0.479167	0.753291		0.581419	0.526013		0.162057	0.85508
	0.588027	0.582811		0.932157	0.085959		0.850646	0.250958		0.576479	0.692617		0.611008	0.53877		0.208025	0.916748
	0.781258	0.388065		0.947083	0.080031		0.888859	0.361939		0.689909	0.676492		0.73143	0.447268		0.210362	0.842171
	0.53948	0.596963		0.909091	0.224674		0.774489	0.554823		0.396688	0.73216		0.418374	0.64876		0.245423	0.866461
	0.627231	0.541388		0.915875	0.241912		0.818622	0.379918		0.47451	0.787006		0.578936	0.568901		0.146474	0.829027
	0.666341	0.485701		0.922659	0.265436		0.846609	0.371509		0.549265	0.731618		0.688185	0.436745		0.174523	0.829257
	0.725436	0.423525		0.959294	0.098773		0.917384	0.266997		0.663393	0.617789		0.729774	0.417159		0.22984	0.877629
	0.861834	0.26727		0.962008	0.11004		0.913079	0.544437		0.807758	0.470673		0.82454	0.325688		0.218933	0.820073
	0.647176	0.484659		0.945726	0.155343		0.827234	0.520709		0.463694	0.664313		0.547486	0.513822		0.147254	1.08586
	0.735028	0.407801		0.945726	0.18075		0.846071	0.39498		0.542402	0.69951		0.669977	0.453914		0.080249	0.990676
	0.807871	0.296373		0.929444	0.280441		0.865447	0.399222		0.619363	0.630624		0.725016	0.392085		0.140242	0.957788
	0.826219	0.284065		0.947083	0.148709		0.916846	0.329212		0.771422	0.428202		0.7964	0.319959		0.15894	1.06283
	0.905279	0.194166		0.956581	0.145645		0.916846	0.638047		0.886079	0.28469		0.863439	0.258042		0.313206	0.799649
	0.872814	0.250326		0.949796	0.203781		0.892896	0.525736		0.757452	0.379447		0.753569	0.347555		0.233736	0.957483
	0.883158	0.257651		0.945726	0.256337		0.883746	0.485834		0.791912	0.401745		0.820608	0.306464		0.335801	0.702034
	0.894891	0.232311		0.938942	0.344178		0.890743	0.527953		0.876471	0.258478		0.849162	0.267135		0.293728	0.772081
	0.920687	0.185757		0.955224	0.17845		0.903929	0.619456		0.920697	0.187627		0.915167	0.165589		0.301519	0.866147
	0.949482	0.148374		1.07191	-0.3421		0.933531	0.830647		0.951387	0.153431		0.91558	0.198132		0.423841	0.658284

## Sheet: 1F
	Ctrl			RP6306			RP3500			Both
OVCAR3	0.982863	1.02923	0.987903	0.516129	0.469758	0.543347	0.774194	0.708669	0.691532	0.18246	0.211694	0.237903
FUOV1	0.950051	1.00408	1.04587	1.19776	1.26707	1.07645	0.777778	0.756371	0.69317	0.307849	0.316004	0.282365
COV318	0.998598	0.962859	1.03854	0.937631	0.886125	0.851437	0.900841	0.822004	0.869306	0.451997	0.506657	0.461458
KLE	0.953682	0.99067	1.05565	0.652782	0.72076	0.693769	0.334888	0.356881	0.321893	0.081973	0.062979	0.068977
OVCAR8	0.995524	0.946611	1.05786	0.837276	0.814258	0.703964	0.802749	0.86509	0.890026	0.519821	0.546675	0.567775
OVSAHO	0.948938	0.989034	1.06203	1.08362	1.12783	1.15147	0.578675	0.545549	0.572464	0.408903	0.426501	0.408903
WO-20	1.03625	0.97281	0.990937	1.11078	0.981873	1.00403	1.02618	1.03223	0.961732	0.963746	1.01108	0.98993

## Sheet: 1H
WO-58
	Ctrl			RP6306			RP3500			Both
Cell viability	101.252	92.7242	106.024	36.6159	37.868	33.2657	24.3993	21.489	27.0389	12.6565	13.198	13.4349
WO-19
	Ctrl				RP6306				RP3500				Both
Cell viability	99.9621	98.7502	95.7707	105.517	72.4908	79.5607	76.5812	90.6199	18.6593	15.3263	18.9118	17.3968	7.1456	7.5496	8.0545	7.2466
WO-77
	Ctrl				RP6306				RP3500			Both
Cell viability	91.3855	97.3351	106.693	104.586	91.1376	98.2027	89.8361	77.2551	78.9284	82.585	85.4978	49.8001	60.5838	56.4315	40.256

## Sheet: 2A
	Growth inhbition (% untreated) of FT282-hTERT TP53R175H cells treated with a matrix of RP-6306 and RP-3500													Growth inhbition (% untreated) of FT282-hTERT TP53R175H CCNE1-OE cells treated with a matrix of RP-6306 and RP-3500
	Replicate 1		RP-3500 (uM)											Replicate 1		RP-3500 (uM)
			0	0.00390625	0.0078125	0.015625	0.03125	0.0625	0.125	0.25	0.5	1				0	0.00390625	0.0078125	0.015625	0.03125	0.0625	0.125	0.25	0.5	1
	RP-6306 (uM)	15	96.9418	97.5224	97.2397	96.2794	96.8602	96.9433	95.4679	97.0969	97.5014	96.9585		RP-6306 (uM)	0.5	94.0186	92.1984	92.0577	90.3485	92.7813	94.7634	92.6718	94.1701	95.3934	95.6667
		7.5	94.7753	94.1573	95.4266	95.378	95.8636	96.0283	95.7604	95.3939	95.624	97.2255			0.25	90.8461	90.1998	91.575	93.1195	94.0961	93.0115	94.4242	93.1327	94.064	95.5723
		3.75	77.0977	80.2605	85.2851	88.9507	92.4753	94.1514	94.3959	94.0788	95.4715	96.8708			0.125	85.2053	83.0047	89.2748	91.744	91.4427	92.1092	94.1732	93.6576	93.7971	95.0811
		1.875	24.0194	19.1283	24.4913	61.2776	82.668	89.6918	91.3293	93.3401	94.3737	97.2929			0.0625	56.5951	77.0882	77.8459	90.2197	91.8424	94.0801	94.8104	92.7148	94.217	95.5982
		0.9375	9.32286	-0.231746	2.7869	35.4157	73.4677	88.9004	90.7328	92.729	94.249	96.2003			0.03125	33.1234	54.0563	72.277	91.3373	92.4495	92.1998	95.2307	92.5563	94.6929	94.6284
		0	0	-4.67676	3.34939	0.528579	25.5877	53.9071	72.1293	85.0613	91.6232	96.0441			0	0	5.22346	19.6922	47.5277	80.7933	89.281	91.7684	93.5785	94.1382	94.3108
	Replicate 2		RP-3500 (uM)											Replicate 2		RP-3500 (uM)
			0	0.00390625	0.0078125	0.015625	0.03125	0.0625	0.125	0.25	0.5	1				0	0.00390625	0.0078125	0.015625	0.03125	0.0625	0.125	0.25	0.5	1
	RP-6306 (uM)	15	97.4923	96.8527	96.6856	96.2519	96.6139	96.6144	94.2576	96.8109	97.1885	97.5979		RP-6306 (uM)	0.5	93.585	91.5198	93.4103	86.2693	92.2226	93.6648	93.3953	93.3073	94.7605	94.7954
		7.5	95.6138	95.4879	95.1288	96.3802	95.4615	95.8401	94.5844	94.5957	95.8507	97.0846			0.25	89.2016	88.3207	90.3252	90.2332	93.2612	89.926	92.0296	92.922	93.2449	94.3589
		3.75	82.2476	79.5011	85.8553	88.2806	91.6023	93.111	94.3824	94.7518	95.8949	96.1996			0.125	84.5863	79.1746	86.6895	86.5529	90.2387	93.4802	89.8881	92.0644	93.5363	92.2763
		1.875	31.5541	26.5634	27.8065	57.2696	82.2884	88.166	90.7844	92.3969	93.9831	95.4106			0.0625	57.2478	79.5293	84.7434	90.3566	91.9835	90.7732	91.6804	92.1541	92.2778	93.4191
		0.9375	2.87725	1.33033	7.28299	45.5002	79.9101	88.5155	93.1855	93.8411	92.9063	95.3467			0.03125	33.2432	65.1823	81.6168	86.9967	92.7561	88.7687	91.2929	93.0124	91.1154	93.0725
		0	0	-3.42099	-3.85146	0.329347	14.3963	48.8961	71.7942	88.1373	94.8522	95.9652			0	0	-6.66323	9.41964	57.1669	79.7318	90.0186	88.3462	91.4999	93.6416	92.7084
	Replicate 3		RP-3500 (uM)											Replicate 3		RP-3500 (uM)
			0	0.00390625	0.0078125	0.015625	0.03125	0.0625	0.125	0.25	0.5	1				0	0.00390625	0.0078125	0.015625	0.03125	0.0625	0.125	0.25	0.5	1
	RP-6306 (uM)	15	97.4822	97.2153	97.3717	96.2106	97.2356	96.9146	94.1889	95.2625	97.6608	98.246		RP-6306 (uM)	0.5	95.4878	96.0964	95.4137	95.0558	95.3646	95.8708	94.9068	94.5877	95.9279	96.5351
		7.5	94.5283	93.534	93.0042	95.1513	95.1641	96.0729	95.5513	95.3774	96.0597	97.4819			0.25	93.1342	94.3712	94.0937	94.0633	94.6561	95.8367	93.2208	94.2672	95.3775	95.8495
		3.75	73.2505	71.5627	79.8368	86.1896	91.1148	92.0664	93.3388	94.3756	95.4566	97.1391			0.125	90.551	92.4848	92.7912	93.6438	90.6362	93.2967	93.6874	95.1179	94.2182	97.4542
		1.875	22.838	19.3333	48.4582	74.8624	85.4295	90.1259	92.3793	91.8537	93.3257	96.4286			0.0625	72.1092	89.4188	90.4513	91.7368	93.58	90.9617	94.0396	93.4943	95.2949	97.1481
		0.9375	4.53267	3.9506	10.5928	49.1824	82.0959	89.3574	92.3032	93.2705	93.5971	96.3001			0.03125	55.5868	77.0839	85.3367	92.7601	95.0002	93.6679	95.4771	95.8043	95.4447	96.564
		0	0	5.12761	3.82043	16.294	46.5105	74.637	86.4748	87.6681	95.7449	96.7321			0	0	30.2707	43.4115	68.1583	88.6333	93.3039	93.4741	93.7163	93.8575	96.6536

## Sheet: 2B
		Cell vialbilty (% untreated) of FT282-hTERT TP53R175H WT and CCNE1-OE cells treated with vehicle, RP-6306, RP-3500 or combination of both
		FT282-hTERT TP53R175H				FT282-hTERT TP53R175H CCNE1-OE
		DMSO	7.8 nM RP-3500	938 nM RP-6306	7.8 nMRP-3500 + 938 nM RP-6306	DMSO	7.8 nM RP-3500	31 nM RP-6306	7.8 nMRP-3500 + 31 nM RP-6306
		100	96.7	90.7	97.2	100	56.6	66.9	14.7
		100	103.9	97.1	92.7	100	80.3	66.8	27.7
		100	96.2	95.5	89.4	100	90.6	44.4	18.4

## Sheet: 2C
		SNU685 NO DOX			SNU685 DOX
RP6306 (nM)	0.001	1.1131	1.08287	0.804031	1.08038	1.12109	0.798539
	0.0078	1.09295	1.26764	0.955207	1.0929		0.829854
	0.0156	1.28779	1.25084	1.10974	0.832985	1.18372
	0.0313	1.26092	1.38186	1.12654	0.782881	0.955115	0.861169
	0.0625	1.21053	1.23068	0.975364	0.682672	0.84238	0.585595
	0.125	1.01904	1.20045	0.87458	0.626305	0.613779	0.413361
	0.35	0.901456	0.723404	0.804031	0.400835	0.325678	0.316284
	0.5	0.830907	0.706607	0.673012	0.400835	0.244259	0.322547
	1	0.599104	0.605823	0.558791	0.241127	0.159708	0.206681
	2.5	0.468085	0.417693	0.421053	0.137787	0.084551	0.097077
	5	0.400896	0.458007	0.333707	0.072025	0.172234	0.072025
	10	0.350504	0.407615	0.290034	0.08142	0.172234	0.093946

## Sheet: 2D
		SNU685 NO DOX			SNU685 DOX
RP3500 (nM)	0.001	1.19322	1	0.80678	0.983127	1.07087	0.946007
	0.0078	0.959322	1.1322	0.674576	0.915636	0.949381	0.865017
	0.0156	0.979661	0.874576	0.786441	0.848144	0.959505	0.736783
	0.0313	0.969492	0.749153	0.633898	0.777278	0.8009	0.804274
	0.0625	0.630508	0.766102	0.583051	0.554556	0.686164
	0.125	0.681356	0.586441	0.613559	0.655793	0.6018	0.52081
	0.25	0.528814	0.620339	0.444068	0.271091	0.328459	0.247469
	0.5	0.288136	0.281356	0.216949	0.112486	0.15973	0.115861
	1	0.183051	0.233898	0.2	0.088864	0.163105	0.105737
	2.5	0.149153	0.2	0.135593	0.055118	0.132733	0.075366
	5	0.216949	0.250847	0.210169	0.105737	0.183352	0.12261
	10	0.115254	0.179661	0.135593	0.085489	0.152981	0.098988

[truncated: 58 more sheets: 2E, 2F, 2G, 2H, 2I, 3A, 3B, 3C, 3D, 3E, 4A, 4B, 4C, 4D, 4E, 4F, 4G, 4H, 4I, 4J …]
